# Supplementary material for: The Morphological Diversity of Antlion Larvae and Their Closest Relatives over 100 Million Years
Source: Insects. 2022 Jun 27;13(7):587. doi: 10.3390/insects13070587 (PMC9316203; doi:10.3390/insects13070587)
Supplement: Supplementary file 1 [file insects-13-00587-s001.zip]

Archive with 6 entries (4 files):
- insects-1777049-supplementary/
- insects-1777049-supplementary/Supplement/
- insects-1777049-supplementary/Supplement/File_S1_owllions_info_specs.xls
- insects-1777049-supplementary/Supplement/File_S3_owllions_PCA.txt
- insects-1777049-supplementary/Supplement/File_S4_owllions_factor_loadings.pdf
- insects-1777049-supplementary/Supplement/File_S5_shape.zip
