# Supplementary material for: The Morphological Diversity of Antlion Larvae and Their Closest Relatives over 100 Million Years
Source: Insects. 2022 Jun 27;13(7):587. doi: 10.3390/insects13070587 (PMC9316203; doi:10.3390/insects13070587)
Supplement: Supplementary file 1 [file insects-13-00587-s001.zip › insects-1777049-supplementary/Supplement/File_S1_owllions_info_specs.xls]

## Sheet: Tabelle1
# in data set	Higher group	Species group	Species	Source author	Source year	Source figure	Accession	Time (1=K; 2=Eoc; 3=Mio; 4=extant)
1001	Myrmeleontidae	Myrmeleon	tetragrammicus	Brauer	1854	1	–	4
1002	Myrmeleontidae	Myrmeleon	tetragrammicus	Brauer	1854	7	–	4
1003	Myrmeleontidae	?	?	Townsend	1939	1	–	4
1004	Myrmeleontidae	Myrmeleon	inconspicuus	Principi	1943	II–IV	–	4
1005	Myrmeleontidae	Euroleon	nostras	Principi	1943	XIX	–	4
1006	Myrmeleontidae	Myrmeleon	?immaculatus	Peterson	1957	N3E	–	4
1007	Myrmeleontidae	Myrmeleon	formicarius	Aspöck & Aspöck	1964	102	–	4
1008	Myrmeleontidae	Dendroleon	obsoletum	MacLeod	1964	83	–	4
1009	Myrmeleontidae	Cryptoleon	signatum	MacLeod	1964	90	–	4
1010	Myrmeleontidae	?Eremoleon	longior	MacLeod	1964	91	–	4
1011	Myrmeleontidae	Glenurus	gratus	MacLeod	1964	92	–	4
1012	Myrmeleontidae	?Palpares	cephalotes	MacLeod	1964	89	–	4
1013	Myrmeleontidae	?Paranthaclisis	?	MacLeod	1964	88	–	4
1014	Myrmeleontidae	?	?	Riek	1970	29.12D	–	4
1015	Myrmeleontidae	Euroleon	nostras	Gepp	1984	20a	–	4
1016	Myrmeleontidae	Myrmecaelurus	zigan	Ábrahám & Papp	1990	4	–	4
1017	Myrmeleontidae	Distoleon	tetragrammicus	Satar et al.	2006	3; 4	–	4
1018	Myrmeleontidae	Distoleon	tetragrammicus	Satar et al.	2006	5; 6	–	4
1019	Myrmeleontidae	Distoleon	tetragrammicus	Satar et al.	2006	7; 8	–	4
1020	Myrmeleontidae	Myrmeleon	bore	Nicoli Aldini	2007	2 right	–	4
1021	Myrmeleontidae	Myrmeleon	bore	Nicoli Aldini	2007	2 upper left	–	4
1022	Myrmeleontidae	Myrmeleon	bore	Nicoli Aldini	2007	2 lower left	–	4
1023	Myrmeleontidae	Myrmeleon	mariaemathildae	Pantaleoni et al.	2010	6	–	4
1024	Myrmeleontidae	Palpares	libelluloides	Badano	2012	8	–	4
1025	Myrmeleontidae	Dendroleon	pantherinus	Badano	2012	9	–	4
1026	Myrmeleontidae	Macronemurus	appendiculatus	Badano	2012	10	–	4
1027	Myrmeleontidae	Creoleon	lugdunensis	Badano	2012	11	–	4
1028	Myrmeleontidae	Distoleon	tetragrammicus	Badano	2012	12	–	4
1029	Myrmeleontidae	Neuroleon	arenarius	Badano	2012	13	–	4
1030	Myrmeleontidae	Neuroleon	assimilis	Badano	2012	14	–	4
1031	Myrmeleontidae	Neuroleon	egenus	Badano	2012	15	–	4
1032	Myrmeleontidae	Neuroleon	microstenus	Badano	2012	16	–	4
1033	Myrmeleontidae	Neuroleon	nemausiensis	Badano	2012	17	–	4
1034	Myrmeleontidae	Megistopus	flavicornis	Badano	2012	18	–	4
1035	Myrmeleontidae	Megistopus	lucasi	Badano	2012	19	–	4
1036	Myrmeleontidae	Gymnocnemia	variegata	Badano	2012	20	–	4
1037	Myrmeleontidae	Myrmecaelurus	trigrammus	Badano	2012	21	–	4
1038	Myrmeleontidae	Cueta	beieri	Badano	2012	22	–	4
1039	Myrmeleontidae	Acanthaclisis	occitanica	Badano	2012	23	–	4
1040	Myrmeleontidae	Synclisis	baetica	Badano	2012	24	–	4
1041	Myrmeleontidae	Myrmeleon	formicarius	Badano	2012	25	–	4
1042	Myrmeleontidae	Myrmeleon	gerlindae	Badano	2012	26	–	4
1043	Myrmeleontidae	Myrmeleon	punicanus	Badano	2012	27	–	4
1044	Myrmeleontidae	Myrmeleon	bore	Badano	2012	28	–	4
1045	Myrmeleontidae	Myrmeleon	inconspicuus	Badano	2012	29	–	4
1046	Myrmeleontidae	Myrmeleon	mariaemathildae	Badano	2012	30	–	4
1047	Myrmeleontidae	Myrmeleon	hyalinus	Badano	2012	31	–	4
1048	Myrmeleontidae	Myrmeleon	fasciatus	Badano	2012	32	–	4
1049	Myrmeleontidae	Euroleon	nostras	Badano	2012	33	–	4
1050	Myrmeleontidae	Distoleon	annulatus	Acevedo et al.	2013	2	–	4
1051	Myrmeleontidae	Distoleon	tetragrammicus	Acevedo et al.	2013	11	–	4
1052	Myrmeleontidae	Myrmecaelurus	trigrammus	Devetak et al.	2013	2	–	4
1053	Myrmeleontidae	Gepus	gibbosus	Satar et al.	2014a	2; 3	–	4
1054	Myrmeleontidae	Solter	ledereri	Satar et al.	2014b	2 low	–	4
1055	Myrmeleontidae	Solter	ledereri	Satar et al.	2014b	2 middle	–	4
1056	Myrmeleontidae	Solter	ledereri	Satar et al.	2014b	2 upper, 3	–	4
1057	Myrmeleontidae	Eremoleon	pallens	Miller & Stange	2016	179	–	4
1058	Myrmeleontidae	Eremoleon	anomalus	Miller & Stange	2016	185	–	4
1059	Myrmeleontidae	Eremoleon	attenuatus	Miller & Stange	2016	190	–	4
1060	Myrmeleontidae	Eremoleon	dodsoni	Miller & Stange	2016	194	–	4
1061	Myrmeleontidae	Eremoleon	impluviatus	Miller & Stange	2016	199	–	4
1062	Myrmeleontidae	Eremoleon	monaga	Miller & Stange	2016	204	–	4
1063	Myrmeleontidae	Eremoleon	longior	Miller & Stange	2016	209	–	4
1064	Myrmeleontidae	Eremoleon	macer	Miller & Stange	2016	212	–	4
1065	Myrmeleontidae	Eremoleon	vitreus	Miller & Stange	2016	217	–	4
1066	Myrmeleontidae	Eremoleon	cerverai	Miller & Stange	2016	223	–	4
1067	Myrmeleontidae	Eremoleon	cerverinus	Miller & Stange	2016	226	–	4
1068	Myrmeleontidae	Eremoleon	jamaica	Miller & Stange	2016	230	–	4
1069	Myrmeleontidae	Eremoleon	petrophila	Miller & Stange	2016	235	–	4
1070	Myrmeleontidae	Eremoleon	phasma	Miller & Stange	2016	238	–	4
1071	Myrmeleontidae	Eremoleon	femoralis	Miller & Stange	2016	241	–	4
1072	Myrmeleontidae	Eremoleon	gracile	Miller & Stange	2016	245	–	4
1073	Myrmeleontidae	Eremoleon	jacumba	Miller & Stange	2016	248	–	4
1074	Myrmeleontidae	Eremoleon	tanya	Miller & Stange	2016	254	–	4
1075	Myrmeleontidae	Eremoleon	inca	Miller & Stange	2016	256	–	4
1076	Myrmeleontidae	Eremoleon	triguttatus	Miller & Stange	2016	260	–	4
1077	Myrmeleontidae	Eremoleon	samne	Miller & Stange	2016	264	–	4
1078	Myrmeleontidae	Eremoleon	pygmaeus	Miller & Stange	2016	270	–	4
1079	Myrmeleontidae	Eremoleon	tepuyiensis	Miller & Stange	2016	275	–	4
1080	Myrmeleontidae	Eremoleon	punctipennis	Miller & Stange	2016	280	–	4
1081	Myrmeleontidae	Eremoleon	?	Miller & Stange	2016	285	–	4
1082	Myrmeleontidae	Sericoleon	paessleri	Miller & Stange	2016	290	–	4
1083	Myrmeleontidae	Eremoleon	nigribasis	Miller & Stange	2016	293	–	4
1084	Myrmeleontidae	Myrmeleon	bore	Matsuno	2017	2E	–	4
1085	Myrmeleontidae	?	?	–	–	–	ZMH 62786	4
1086	Myrmeleontidae	?	?	–	–	–	ZMH 62883	4
1087	Myrmeleontidae	?	?	–	–	–	ZMH 62890	4
1088	Myrmeleontidae	?	?	–	–	–	ZMH 62891	4
1089	Myrmeleontidae	?	?	–	–	–	ZMH 62892	4
1090	Myrmeleontidae	?	?	–	–	–	ZMH 62896 spec1	4
1091	Myrmeleontidae	?	?	–	–	–	ZMH 62896 spec2	4
1092	Myrmeleontidae	?	?	–	–	–	ZMH 62900	4
1093	Myrmeleontidae	?	?	–	–	–	ZMH 62906	4
1094	Myrmeleontidae	?	?	–	–	–	ZMH 62908	4
1095	Myrmeleontidae	?	?	–	–	–	ZMH 62909	4
1096	Myrmeleontidae	?	?	–	–	–	ZMH 62911	4
1097	Myrmeleontidae	?	?	–	–	–	ZSM Antlion 001	4
1098	Myrmeleontidae	?	?	–	–	–	ZSM Antlion 001a	4
1099	Myrmeleontidae	?	?	–	–	–	ZSM Antlion 001c	4
1100	Myrmeleontidae	?	?	–	–	–	ZSM Antlion 001d	4
1101	Myrmeleontidae	?	?	–	–	–	ZSM Antlion 001e	4
1102	Myrmeleontidae	?	?	–	–	–	ZSM Antlion 001f	4
1103	Myrmeleontidae	?	?	–	–	–	ZSM Antlion 002	4
1104	Myrmeleontidae	?	?	–	–	–	ZSM Antlion 003a	4
1105	Myrmeleontidae	?	?	–	–	–	ZSM Antlion 003b	4
1106	Myrmeleontidae	?	?	–	–	–	ZSM Antlion 003d	4
1107	Myrmeleontidae	?	?	–	–	–	ZSM Antlion 003e	4
1108	Myrmeleontidae	?	?	–	–	–	ZSM Antlion 003f	4
1109	Myrmeleontidae	?	?	–	–	–	ZSM Antlion 004	4
1110	Myrmeleontidae	?	?	–	–	–	ZSM Antlion 004a	4
1111	Myrmeleontidae	?	?	–	–	–	ZSM Antlion 004c	4
1112	Myrmeleontidae	?	?	–	–	–	ZSM Antlion 004d	4
1113	Myrmeleontidae	?	?	–	–	–	ZSM Antlion 004e	4
1114	Myrmeleontidae	?	?	–	–	–	ZSM Antlion 005a	4
1115	Myrmeleontidae	?	?	–	–	–	ZSM Antlion 005b	4
1116	Myrmeleontidae	?	?	–	–	–	ZSM Antlion 005c	4
1117	Myrmeleontidae	?	?	–	–	–	ZSM Antlion 005d	4
1118	Myrmeleontidae	?	?	–	–	–	ZSM Antlion 007	4
1119	Myrmeleontidae	?	?	–	–	–	ZSM Antlion 007b	4
1120	Myrmeleontidae	?	?	–	–	–	ZSM Antlion 007c	4
1121	Myrmeleontidae	?	?	–	–	–	ZSM Antlion 009	4
1122	Myrmeleontidae	?	?	–	–	–	ZSM Antlion 010	4
1123	Myrmeleontidae	?	?	–	–	–	ZSM Antlion 011a	4
1124	Myrmeleontidae	?	?	–	–	–	ZSM Antlion 011b	4
1125	Myrmeleontidae	?	?	–	–	–	ZSM Antlion 011c	4
1126	Myrmeleontidae	?	?	–	–	–	ZSM Antlion 011d	4
1127	Myrmeleontidae	?	?	–	–	–	ZSM Antlion 011e	4
1128	Myrmeleontidae	?	?	–	–	–	ZSM Antlion 011f	4
1129	Myrmeleontidae	?	?	–	–	–	ZSM Antlion 011g	4
1130	Myrmeleontidae	?	?	–	–	–	ZSM Antlion 011h	4
1131	Myrmeleontidae	?	?	–	–	–	ZSM Antlion 011i	4
1132	Myrmeleontidae	?	?	–	–	–	ZSM Antlion 011j	4
1133	Myrmeleontidae	?	?	–	–	–	ZSM Antlion 011k	4
1134	Myrmeleontidae	?	?	–	–	–	ZSM Antlion 011l	4
1135	Myrmeleontidae	?	?	–	–	–	ZSM Antlion 011n	4
1136	Myrmeleontidae	?	?	–	–	–	ZSM Antlion 012b	4
1137	Myrmeleontidae	?	?	–	–	–	ZSM Antlion Australien 25 03	4
1138	Myrmeleontidae	?	?	–	–	–	ZSM Antlion Bilianvana Ugogo	4
1139	Myrmeleontidae	?	?	–	–	–	ZSM Antlion Bombay 02	4
1140	Myrmeleontidae	?	?	–	–	–	ZSM Antlion Bombay	4
1141	Myrmeleontidae	?	?	–	–	–	ZSM Antlion BRB Erlangen 02	4
1142	Myrmeleontidae	?	?	–	–	–	ZSM Antlion BRB Erlangen	4
1143	Myrmeleontidae	?	?	–	–	–	ZSM Antlion Coll L Wihr	4
1144	Myrmeleontidae	?	?	–	–	–	ZSM Antlion Dessau Aken	4
1145	Myrmeleontidae	?	?	–	–	–	ZSM Antlion Dölauer Heide	4
1146	Myrmeleontidae	?	?	–	–	–	ZSM Antlion G Roder	4
1147	Myrmeleontidae	?	?	–	–	–	ZSM Antlion Gallia merid 01	4
1148	Myrmeleontidae	?	?	–	–	–	ZSM Antlion Gallia merid 02	4
1149	Myrmeleontidae	?	?	–	–	–	ZSM Antlion Madan Sumatra 2	4
1150	Myrmeleontidae	?	?	–	–	–	ZSM Antlion Maiach	4
1151	Myrmeleontidae	?	?	–	–	–	ZSM Antlion Mounted Tenerife 04	4
1152	Myrmeleontidae	?	?	–	–	–	ZSM Antlion nh	4
1153	Myrmeleontidae	?	?	–	–	–	ZSM Antlion Oberitalien Navene	4
1154	Myrmeleontidae	?	?	–	–	–	ZSM Antlion Pleinfeld	4
1155	Myrmeleontidae	?	?	–	–	–	ZSM Antlion Rio Grandense Brasilien 02	4
1156	Myrmeleontidae	?	?	–	–	–	ZSM Antlion Sammlung Hiend Mayr 2	4
1157	Myrmeleontidae	?	?	–	–	–	ZSM Antlion Süsser See	4
1158	Myrmeleontidae	?	?	–	–	–	ZSM Antlion Tenerife Guajonge 11 X 1927 4	4
1159	Myrmeleontidae	?	?	–	–	–	ZSM Antlion Wolnzach	4
1160	Myrmeleontidae	?	?	–	–	–	ZSM Antlion-Franzos Guayana	4
1161	Myrmeleontidae	?	?	–	–	–	ZSM Australien 25	4
1162	Myrmeleontidae	?	?	–	–	–	ZSM Franzos Guayana 02	4
1163	Myrmeleontidae	?	?	–	–	–	ZSM Lars Hendrich Portugal 1982	4
1164	Myrmeleontidae	?	?	–	–	–	ZSM Sammlung Hiend Mayr	4
1165	Myrmeleontidae	?	?	–	–	–	ZSM Tenerife Guajonge 11 X 1927 2	4
1166	Myrmeleontidae	?	?	–	–	–	ZSM Tenerife Guajonge 11 X 1927 3	4
1167	Myrmeleontidae	?	?	bugguide Salvador Vitanza	–	#1966203	–	4
1168	Myrmeleontidae	Dendroleon	obsoletus	bugguide J. Ott	–	#470351	–	4
1169	Myrmeleontidae	?	?	bugguide Arlo Pelegrin	–	#1862388	–	4
1170	Myrmeleontidae	?	?	bugguide ctomlinson	–	#1703822	–	4
1171	Myrmeleontidae	?	?	bugguide metrioptera	–	#1576992	–	4
1172	Myrmeleontidae	?	?	bugguide metrioptera	–	#1211570	–	4
1173	Myrmeleontidae	?	?	bugguide Miles Buddy	–	#624624	–	4
2001	Ascalaphidae	Ascalaphus	?	Brauer	1854	6	–	4
2002	Ascalaphidae	Ulula	hyalina	McClendon	1902	4	–	4
2003	Ascalaphidae	Ascalaphus	?	Withycombe	1925	9 pl. XL	–	4
2004	Ascalaphidae	Ascalaphus	libelluloides	Stitz	1931	298	–	4
2005	Ascalaphidae	?	?	Townsend	1939	2	–	4
2006	Ascalaphidae	Colobopterus	quadrimaculatus	Peterson	1957	N3A	–	4
2007	Ascalaphidae	Ascaloptynx	appendiculatus	Peterson	1957	N3B	–	4
2008	Ascalaphidae	?	?	Peterson	1957	N3D	–	4
2009	Ascalaphidae	Ascalaphus	?	Aspöck & Aspöck	1964	105	–	4
2010	Ascalaphidae	Ululodes	quadrimaculata	MacLeod	1964	81	–	4
2011	Ascalaphidae	?	?	Riek	1970	29.12C	–	4
2012	Ascalaphidae	Ululodes	mexicana	Henry	1976	1	–	4
2013	Ascalaphidae	Ululodes	mexicana	Henry	1976	4	–	4
2014	Ascalaphidae	Ascaloptynx	furciger	Henry	1976	5	–	4
2015	Ascalaphidae	Ascaloptynx	furciger	Henry	1976	7	–	4
2016	Ascalaphidae	?	?	Penny	1981	2	–	4
2017	Ascalaphidae	Libelloides	coccajus	Gepp	1984	21a	–	4
2018	Ascalaphidae	Stilbopteryx	linearis	Gepp	1984	22a	–	4
2019	Ascalaphidae	Ascalaphus	ramburi	Kamiya & Ando	1985	19	–	4
2020	Ascalaphidae	Libelloides	?	Beutel et al.	2010	9F	–	4
2021	Ascalaphidae	Ascalaphus	festivus	Badano	2012	36	–	4
2022	Ascalaphidae	Puer	maculatus	Badano	2012	37	–	4
2023	Ascalaphidae	Bubopsis	agrionoides	Badano	2012	38	–	4
2024	Ascalaphidae	Deleproctophylla	australis	Badano	2012	39	–	4
2025	Ascalaphidae	Deleproctophylla	dusmeti	Badano	2012	40	–	4
2026	Ascalaphidae	Libelloides	coccajus	Badano	2012	41	–	4
2027	Ascalaphidae	Libelloides	macaronius	Badano	2012	42	–	4
2028	Ascalaphidae	Libelloides	longicornis	Badano	2012	43	–	4
2029	Ascalaphidae	Libelloides	ictericus	Badano	2012	44	–	4
2030	Ascalaphidae	Libelloides	corsicus	Badano	2012	45	–	4
2031	Ascalaphidae	Libelloides	siculus	Badano	2012	46	–	4
2032	Ascalaphidae	Libelloides	latinus	Badano	2012	47	–	4
2033	Ascalaphidae	Ascalaphus	dicax	Gupta & Badano	2021	3	–	4
2034	Ascalaphidae	Ascalaphus	dicax	Gupta & Badano	2021	7	–	4
2035	Ascalaphidae	Ascalaphus	dicax	Gupta & Badano	2021	11	–	4
2036	Ascalaphidae	?	?	–	–	–	ZSM Ascalaphidae 5	4
2037	Ascalaphidae	?	?	–	–	–	ZSM Ascalaphidae 2	4
2038	Ascalaphidae	?	?	–	–	–	ZSM Ascalaphidae 3	4
2039	Ascalaphidae	?	?	–	–	–	ZSM Ascalaphidae 4	4
2040	Ascalaphidae	?	?	–	–	–	ZSM Ascalaphidae 6	4
2041	Ascalaphidae	?	?	–	–	–	ZSM Ascalaphidae 7	4
2042	Ascalaphidae	?	?	–	–	–	ZSM Ascalaphidae 8	4
2043	Ascalaphidae	?	?	–	–	–	ZSM Ascalaphidae 9	4
2044	Ascalaphidae	?	?	–	–	–	ZSM Ascalaphidae 10	4
2045	Ascalaphidae	?	?	–	–	–	ZSM Ascalaphidae 11	4
2046	Ascalaphidae	?	?	–	–	–	ZSM Ascalaphidae 12	4
2047	Ascalaphidae	?	?	–	–	–	ZSM Ascalaphidae 13	4
2048	Ascalaphidae	?	?	–	–	–	ZSM Ascalaphidae 20	4
2049	Ascalaphidae	?	?	–	–	–	ZSM Ascalaphidae 25	4
2050	Ascalaphidae	?	?	–	–	–	ZSM Antlion 008	4
2051	Ascalaphidae	?	?	–	–	–	ZSM Antlion Mesopotamia	4
2052	Ascalaphidae	?	?	–	–	–	ZSM Palpares	4
2053	Ascalaphidae	?	?	–	–	–	ZSM Ascalaphidae Brasilien	4
2054	Ascalaphidae	?	?	–	–	–	ZSM Ascalaphidae Kwadaso	4
2055	Ascalaphidae	?	?	–	–	–	ZSM Ascalaphidae Sicilia Enna	4
2056	Ascalaphidae	?	?	–	–	–	ZMH 62877	4
2057	Ascalaphidae	?	?	–	–	–	ZMH 62878	4
2058	Ascalaphidae	?	?	–	–	–	ZMH 62879	4
2059	Ascalaphidae	?	?	–	–	–	ZMH 62880	4
2060	Ascalaphidae	?	?	–	–	–	ZMH 62881	4
2061	Ascalaphidae	?	?	–	–	–	ZMH 62882	4
2062	Ascalaphidae	?	?	–	–	–	ZMH 62884	4
2063	Ascalaphidae	?	?	–	–	–	ZMH 62897	4
2064	Ascalaphidae	?	?	–	–	–	ZMH 62899	4
2065	Ascalaphidae	Ascaloptynx	appendiculata	bugguide cummings95	–	#420408	–	4
2066	Ascalaphidae	?	?	bugguide cwmelton	–	#1118883	–	4
2067	Ascalaphidae	?	?	bugguide cwmelton	–	#1118882a	–	4
2068	Ascalaphidae	?	?	bugguide cwmelton	–	#1118882b	–	4
2069	Ascalaphidae	?	?	bugguide Diane Young	–	#795476	–	4
2070	Ascalaphidae	?	?	bugguide Greg Brown	–	#1853515	–	4
3001	Myrmeleontidae?	?	?	Poinar & Poinar	1999	94	–	3
3002	Ascalaphidae?	?	?	Poinar & Poinar	1999	128	–	3
3003	Ascalaphidae?	?	?	Scheven	2004	–	–	3
3004	Myrmeleontidae	Porrerus	?dominicanus	Grimaldi & Engel	2005	9.20	Morone Collection M1282	3
3005	Ascalaphidae	Ululodes	sp. 2	Grimaldi & Engel	2005	9.24	Morone Collection M3550	3
3006	Ascalaphidae	Ululodes	sp. 1	Engel & Grimaldi	2007	47; 48	MACT-1200	3
3007	Ascalaphidae	Ululodes	sp. 1	Engel & Grimaldi	2007	49	AMNH DR-10-2010	3
3008	Ascalaphidae	?	?	Haug et al.	2021a	3A	TerraTreasures	3
3009	Myrmeleontidae	?	?	Haug et al.	2021a	3B	amber boy	3
3010	Myrmeleontidae	?	?	Haug et al.	2021a	3C	GlobalNaturalResources	3
3011	Ascalaphidae	?	?	Haug et al.	2021a	3D	GlobalNaturalResources	3
3012	Ascalaphidae	?	?	Haug et al.	2021a	3E	GlobalNaturalResources	3
3013	Ascalaphidae	?	?	Haug et al.	2021a	4; 5	SMF Be 642a	3
3101	Ascalaphidae	Neadelphus	protae	Henry	1976	9	MCZ	2
3102	Myrmeleontidae+Ascalaphidae	?	?	this paper	this paper	1	CCGG 2525	2
3201	Myrmeleontidae+Ascalaphidae	?	?	Wang et al.	2016	Suppl-fig. 3A	NIGP164042	1
3202	Myrmeleontidae+Ascalaphidae	?	?	Wang et al.	2016	Suppl-fig. 3D	NIGP164048	1
3203	Myrmeleontidae+Ascalaphidae	?	?	Wang et al.	2016	Suppl-fig. 3E	BA12014	1
3204	Myrmeleontidae+Ascalaphidae	?	?	Wang et al.	2016	Suppl-fig. 3G	NIGP164044	1
3205	Myrmeleontidae+Ascalaphidae	?	?	Wang et al.	2016	Suppl-fig. 3H	NIGP164060	1
3206	Myrmeleontidae+Ascalaphidae	?	?	Wang et al.	2016	Suppl-fig. 4A	BA12011	1
3207	Myrmeleontidae+Ascalaphidae	?	?	Wang et al.	2016	Suppl-fig. 4B	BA12012	1
3208	Myrmeleontidae+Ascalaphidae	?	?	Zhang	2017	p. 404 top	–	1
3209	Myrmeleontidae+Ascalaphidae	Burmitus	tubulifer	Badano et al.	2018	Suppl-fig. 2d	BA12013	1
3210	Myrmeleontidae+Ascalaphidae	Mesoptynx	unguiculatus	Badano et al.	2018	Suppl-fig. 2e	NIGP164043	1
3211	Myrmeleontidae	Adelpholeon	lithophorus	Badano et al.	2018	Suppl-fig. 2f	AMNH JCZ-Bu31	1
3212	Myrmeleontidae+Ascalaphidae	?	?	Herrera-Flórez et al.	2020	2A1	MfN MB.I 2157	1
3213	Myrmeleontidae+Ascalaphidae	?	?	this paper	this paper	2	IGR.ARC-236.3	1
3214	Myrmeleontidae+Ascalaphidae	?	?	this paper	this paper	3	BUB 1430	1
3215	Myrmeleontidae+Ascalaphidae	?	?	this paper	this paper	4	BUB 2537	1
3216	Myrmeleontidae+Ascalaphidae	?	?	this paper	this paper	5	BUB 3343	1
3217	Myrmeleontidae+Ascalaphidae	?	?	this paper	this paper	6	BUB 3348	1
3218	Myrmeleontidae+Ascalaphidae	?	?	this paper	this paper	7	BUB 3378	1
3219	Myrmeleontidae+Ascalaphidae	?	?	this paper	this paper	8	BUB 3380	1
3221	Myrmeleontidae+Ascalaphidae	?	?	this paper	this paper	9	BUB unnumbered	1
3222	Myrmeleontidae+Ascalaphidae	?	?	this paper	this paper	10	BUB 3062	1
3223	Myrmeleontidae+Ascalaphidae	?	?	this paper	this paper	11	BUB 3063	1
3224	Myrmeleontidae+Ascalaphidae	?	?	this paper	this paper	12	BUB 3724	1
3225	Myrmeleontidae+Ascalaphidae	?	?	this paper	this paper	13A–E	CJW F 3199	1
3226	Myrmeleontidae+Ascalaphidae	?	?	this paper	this paper	13F–I	CJW F 3421	1
3227	Myrmeleontidae+Ascalaphidae	?	?	this paper	this paper	14	PED 0083a	1
3228	Myrmeleontidae+Ascalaphidae	?	?	this paper	this paper	15	PED 0083b	1
3229	Myrmeleontidae+Ascalaphidae	?	?	this paper	this paper	16	PED 0083c	1
3230	Myrmeleontidae+Ascalaphidae	?	?	this paper	this paper	17	PED 0083d	1
3231	Myrmeleontidae+Ascalaphidae	?	?	this paper	this paper	18A–C	PED 0083e	1
3232	Myrmeleontidae+Ascalaphidae	?	?	this paper	this paper	19	PED 0087	1
3233	Myrmeleontidae+Ascalaphidae	?	?	this paper	this paper	20	PED 0249	1
3234	Myrmeleontidae+Ascalaphidae	?	?	this paper	this paper	21	PED 0272	1
3235	Myrmeleontidae+Ascalaphidae	?	?	this paper	this paper	22	PED 0282	1
3236	Myrmeleontidae+Ascalaphidae	?	?	this paper	this paper	23	PED 0318	1
3237	Myrmeleontidae+Ascalaphidae	?	?	this paper	this paper	24	PED 0319	1
3238	Myrmeleontidae+Ascalaphidae	?	?	this paper	this paper	25	PED 0320	1
3239	Myrmeleontidae+Ascalaphidae	?	?	this paper	this paper	26	PED 0378	1
3240	Myrmeleontidae+Ascalaphidae	?	?	this paper	this paper	27	PED 0520	1
3241	Myrmeleontidae+Ascalaphidae	?	?	this paper	this paper	28	PED 0563	1
3242	Myrmeleontidae+Ascalaphidae	?	?	this paper	this paper	29	PED 0575	1
3243	Myrmeleontidae+Ascalaphidae	?	?	this paper	this paper	30	PED 0583	1
3244	Myrmeleontidae+Ascalaphidae	?	?	this paper	this paper	31	PED 0684	1
3245	Myrmeleontidae+Ascalaphidae	?	?	this paper	this paper	32	PED 0944	1
3246	Myrmeleontidae+Ascalaphidae	?	?	this paper	this paper	33	PED 0975	1
3247	Myrmeleontidae+Ascalaphidae	?	?	this paper	this paper	34	PED 1047	1
3248	Myrmeleontidae+Ascalaphidae	?	?	this paper	this paper	35	PED 1206	1
3249	Myrmeleontidae+Ascalaphidae	?	?	this paper	this paper	36	Weiterschan BuB 23	1
