# Supplementary material for: The Morphological Diversity of Antlion Larvae and Their Closest Relatives over 100 Million Years
Source: Insects. 2022 Jun 27;13(7):587. doi: 10.3390/insects13070587 (PMC9316203; doi:10.3390/insects13070587)
Supplement: Supplementary file 1 [file insects-13-00587-s001.zip › insects-1777049-supplementary/Supplement/File_S3_owllions_PCA.txt]

[Analysis Information]

Results File : C:\Users\User\Desktop\Info\Documents\datos victor\Biologie_LMU\2021SS\Bilder\Zeichnungen\Moderne\Bitmaps\BMPs_Ascala_Myrme\Analyse.pcr
Analyzed NEF File : C:\Users\User\Desktop\Info\Documents\datos victor\Biologie_LMU\2021SS\Bilder\Zeichnungen\Moderne\Bitmaps\BMPs_Ascala_Myrme\Analyse.nef
Title of NEF File Data : 
Analyzed Date : Mon Aug 23 15:46:29 2021
Method of Analysis : Covariance
Number of Data : 300
Number of Harmonics : 20
Number of Analyzed Harmonics : 20
Constant Coefficient(s) : 
Number of Principal Components : 60
( = Number of Analyzed Coefficients (NAC) )
Number of Effective Principal Components : 3
( = Number of Principal Components whose proportion is larger than 1 / NAC )
Analyzed Coefficients : a1 b1 c1 a2 b2 c2 a3 b3 c3 a4 b4 c4 a5 b5 c5 a6 b6 c6 a7 b7 c7 a8 b8 c8 a9 b9 c9 a10 b10 c10 a11 b11 c11 a12 b12 c12 a13 b13 c13 a14 b14 c14 a15 b15 c15 a16 b16 c16 a17 b17 c17 a18 b18 c18 a19 b19 c19 a20 b20 c20 

[Mean of Coefficients]

		a             	b             	c             	d             
	1	 5,092125E-001	-3,972448E-004	 6,253357E-004	 4,674789E-001
	2	 5,826906E-001	 3,378831E-003	 2,127826E-003	 5,653558E-002
	3	-7,798960E-002	-9,387236E-004	-1,175901E-003	 1,150946E-001
	4	 9,983462E-003	 8,355321E-005	 2,165507E-005	 4,766074E-003
	5	 2,472034E-002	 1,670235E-004	-6,945542E-004	 5,242307E-002
	6	 5,171089E-002	 1,028521E-003	-4,054794E-004	 3,122657E-002
	7	-4,686254E-002	-8,771393E-004	-5,357997E-004	 1,014650E-002
	8	-1,474833E-004	 1,855917E-004	 9,569016E-004	-3,462333E-002
	9	-1,165778E-002	-2,243466E-004	-4,050609E-004	 1,666607E-002
	10	-1,087241E-002	-3,384833E-004	-5,425655E-004	 1,144520E-002
	11	-1,575590E-002	-5,813113E-004	-1,137728E-004	-1,297959E-003
	12	 3,714272E-003	 2,062837E-004	 2,363967E-004	-4,797930E-003
	13	-5,579675E-003	-2,046553E-004	-6,039541E-004	 9,899809E-003
	14	-3,294242E-003	-1,207848E-004	 3,198290E-004	-7,534625E-003
	15	-1,167066E-003	 7,003210E-005	 4,381919E-004	-5,599287E-003
	16	-5,177365E-003	-3,792674E-004	-2,914218E-005	 9,745879E-004
	17	-1,027800E-003	-4,814374E-005	 3,732858E-005	 7,610962E-004
	18	-2,870997E-003	-2,363175E-004	 4,749009E-006	-3,502380E-005
	19	 1,358949E-003	 2,007124E-005	-4,963085E-005	 6,087843E-004
	20	-9,881376E-004	-4,943929E-006	-2,123526E-004	 2,897351E-003

[Std of Coefficients]

		a             	b             	c             	d             
	1	 1,004918E-001	 2,306994E-003	 3,012461E-003	 9,453161E-002
	2	 5,855570E-002	 1,057769E-002	 6,955460E-003	 2,605040E-002
	3	 6,855373E-002	 4,189552E-003	 4,530042E-003	 2,940244E-002
	4	 2,488187E-002	 1,193994E-003	 9,392786E-004	 1,992857E-002
	5	 2,258177E-002	 1,429453E-003	 2,323957E-003	 1,993627E-002
	6	 2,684367E-002	 3,206177E-003	 1,634552E-003	 1,836207E-002
	7	 2,368003E-002	 3,362310E-003	 2,326109E-003	 3,172430E-002
	8	 1,329439E-002	 1,203407E-003	 3,039960E-003	 1,548070E-002
	9	 1,648393E-002	 1,814985E-003	 2,352102E-003	 2,128974E-002
	10	 1,399837E-002	 1,730631E-003	 1,891803E-003	 1,266717E-002
	11	 1,037169E-002	 1,969012E-003	 1,271810E-003	 1,118906E-002
	12	 7,026932E-003	 1,061954E-003	 1,424136E-003	 1,077738E-002
	13	 6,784193E-003	 1,186245E-003	 2,292444E-003	 1,270864E-002
	14	 5,965864E-003	 8,954053E-004	 2,198719E-003	 1,599155E-002
	15	 6,691476E-003	 1,093395E-003	 2,037450E-003	 1,209145E-002
	16	 5,919301E-003	 1,297885E-003	 1,368957E-003	 7,907305E-003
	17	 5,606178E-003	 1,012727E-003	 1,102883E-003	 5,873102E-003
	18	 5,151289E-003	 1,101352E-003	 1,314527E-003	 7,221002E-003
	19	 6,183182E-003	 1,124882E-003	 1,197675E-003	 6,735149E-003
	20	 5,821051E-003	 1,337454E-003	 1,401105E-003	 6,092261E-003

[Eigenvalue and Proportion]

		Eigenvalue	Proportion(%)	Cumulative(%)	> 1/60
	Prin1	 1,595892E-002	       72,3762	       72,3762	*
	Prin2	 3,957186E-003	       17,9464	       90,3226	*
	Prin3	 7,595728E-004	        3,4448	       93,7674	*
	Prin4	 3,305499E-004	        1,4991	       95,2665	
	Prin5	 2,795488E-004	        1,2678	       96,5343	
	Prin6	 2,292744E-004	        1,0398	       97,5741	
	Prin7	 1,067584E-004	        0,4842	       98,0582	
	Prin8	 8,400350E-005	        0,3810	       98,4392	
	Prin9	 6,007796E-005	        0,2725	       98,7117	
	Prin10	 5,309251E-005	        0,2408	       98,9524	
	Prin11	 4,916301E-005	        0,2230	       99,1754	
	Prin12	 3,363712E-005	        0,1525	       99,3280	
	Prin13	 2,943432E-005	        0,1335	       99,4614	
	Prin14	 2,330445E-005	        0,1057	       99,5671	
	Prin15	 1,725844E-005	        0,0783	       99,6454	
	Prin16	 1,466337E-005	        0,0665	       99,7119	
	Prin17	 1,057485E-005	        0,0480	       99,7599	
	Prin18	 8,660937E-006	        0,0393	       99,7991	
	Prin19	 8,088369E-006	        0,0367	       99,8358	
	Prin20	 5,162352E-006	        0,0234	       99,8592	
	Prin21	 4,948657E-006	        0,0224	       99,8817	
	Prin22	 3,882957E-006	        0,0176	       99,8993	
	Prin23	 3,064357E-006	        0,0139	       99,9132	
	Prin24	 2,776023E-006	        0,0126	       99,9258	
	Prin25	 2,520824E-006	        0,0114	       99,9372	
	Prin26	 2,029176E-006	        0,0092	       99,9464	
	Prin27	 1,721011E-006	        0,0078	       99,9542	
	Prin28	 1,514979E-006	        0,0069	       99,9611	
	Prin29	 1,369550E-006	        0,0062	       99,9673	
	Prin30	 1,047503E-006	        0,0048	       99,9721	
	Prin31	 9,183882E-007	        0,0042	       99,9762	
	Prin32	 8,689400E-007	        0,0039	       99,9802	
	Prin33	 7,878907E-007	        0,0036	       99,9837	
	Prin34	 6,330970E-007	        0,0029	       99,9866	
	Prin35	 4,234907E-007	        0,0019	       99,9885	
	Prin36	 3,526626E-007	        0,0016	       99,9901	
	Prin37	 2,665764E-007	        0,0012	       99,9913	
	Prin38	 2,611332E-007	        0,0012	       99,9925	
	Prin39	 2,149630E-007	        0,0010	       99,9935	
	Prin40	 2,115199E-007	        0,0010	       99,9944	
	Prin41	 1,783680E-007	        0,0008	       99,9953	
	Prin42	 1,618401E-007	        0,0007	       99,9960	
	Prin43	 1,419754E-007	        0,0006	       99,9966	
	Prin44	 1,205169E-007	        0,0005	       99,9972	
	Prin45	 1,038765E-007	        0,0005	       99,9977	
	Prin46	 8,617351E-008	        0,0004	       99,9980	
	Prin47	 7,221592E-008	        0,0003	       99,9984	
	Prin48	 6,134655E-008	        0,0003	       99,9987	
	Prin49	 5,678100E-008	        0,0003	       99,9989	
	Prin50	 5,144082E-008	        0,0002	       99,9991	
	Prin51	 4,090941E-008	        0,0002	       99,9993	
	Prin52	 3,451677E-008	        0,0002	       99,9995	
	Prin53	 3,162305E-008	        0,0001	       99,9996	
	Prin54	 2,559026E-008	        0,0001	       99,9997	
	Prin55	 1,916681E-008	        0,0001	       99,9998	
	Prin56	 1,663246E-008	        0,0001	       99,9999	
	Prin57	 1,161565E-008	        0,0001	      100,0000	
	Prin58	 9,197487E-009	        0,0000	      100,0000	
	Prin59	 3,199343E-017	        0,0000	      100,0000	
	Prin60	-1,103591E-020	        0,0000	      100,0000	

	Total Variance :	2,204997E-002
